# Supplementary material for: Staple Food Preference and Obesity Phenotypes: The Regional Ethnic Cohort Study in Northwest China
Source: Nutrients. 2022 Dec 9;14(24):5243. doi: 10.3390/nu14245243 (PMC9784345; doi:10.3390/nu14245243)
Supplement: Supplementary file 1 [file nutrients-14-05243-s001.zip]

Archive with 2 entries (2 files):
- Checklist.docx
- SupplementaryFile.docx
